# Supplementary material for: Perceived and actual fighting ability: determinants of success by decision, knockout or submission in human combat sports
Source: Biol Lett. 2020 Oct 28;16(10):20200443. doi: 10.1098/rsbl.2020.0443 (PMC7655483; doi:10.1098/rsbl.2020.0443)
Supplement: R Code for analysis [file rsbl20200443supp2.R]

#####################################################
### Code for: LANE AND BRIFFA                     ###
### PERCEIVED AND ACTUAL FIGHTING ABILITY:        ###
### DETERMINANTS OF SUCCESS BY DECISION,          ###
### KNOCKOUT OR SUBMISSION IN HUMAN COMBAT SPORTS ###
#####################################################

### Decision vs. defeat ###


rm(list=ls()) # wipe R's memory

data<-read.csv("C:\\Users\\slane5\\Documents\\Sarah\\Analysis\\UFC\\UFC_Focal_Mixed_Grappling.csv",header=T)

Method<-as.factor(data$Method_B)
ZSig.strikes<-data$Z_Foc.Sig.Str..
ZStrikes_Sec<-data$Z_Foc_Att.strikes.per.sec
Outcome<-as.factor(data$Focal.Outcome)
Sex<-as.factor(data$Sex)
RedID<-as.factor(data$Red.fighter)
BlueID<-as.factor(data$Blue.fighter)


library(lme4) # load LME4 package
m1<-glmer(Outcome~Method*ZSig.strikes*ZStrikes_Sec*Sex+(1|RedID)+(1|BlueID),family="binomial")
summary(m1) # obtain parameter estimates
library(arm) # load package for binned residual plots
binnedplot(fitted(m1),resid(m1)) # check for pattern in resids
deviance(m1)/df.residual(m1) # calculate scale parameter to check for overdispersion
m2<-update(m1,~.-Method:ZSig.strikes:ZStrikes_Sec:Sex)
anova(m1,m2,test="Chisq")
summary(m2)
m3<-update(m2,~.-Method:ZSig.strikes:Sex)
anova(m2,m3,test="Chisq")
summary(m3)
m4<-update(m3,~.-ZSig.strikes:ZStrikes_Sec:Sex)
anova(m3,m4,test="Chisq")
summary(m4)
m5<-update(m4,~.-Method:ZSig.strikes:ZStrikes_Sec)
anova(m4,m5,test="Chisq")
summary(m5)
m6<-update(m5,~.-Method:ZStrikes_Sec:Sex)
anova(m5,m6,test="Chisq")
summary(m6)
m7<-update(m6,~.-ZSig.strikes:Sex)
anova(m6,m7,test="Chisq")
summary(m7)
m8<-update(m7,~.-Method:Sex)
anova(m7,m8,test="Chisq")
summary(m8)
m9<-update(m8,~.-ZStrikes_Sec:Sex)
anova(m8,m9,test="Chisq")
summary(m9)
# Almost sig. interaction between method and sig strikes P =0.09
m10<-update(m9,~.-Method:ZSig.strikes)
anova(m9,m10,test="Chisq")
summary(m10)
# Sig interaction between method and strikes per sec P = 0.001**
m11<-update(m10,~.-Method:ZStrikes_Sec)
anova(m10,m11,test="Chisq")
# Sig interaction between strikes per sec and sig strikes P <0.001***
m12<-update(m10,~.-ZStrikes_Sec:ZSig.strikes)
anova(m10,m12,test="Chisq")
summary(m10)
m13<-update(m10,~.-Sex)
anova(m10,m13,test="Chisq")

### LOOKING AT METHOD IN MORE DETAIL (KO, Submission, decision) ###
rm(list=ls())
data<-read.csv("C:\\Users\\slane5\\Documents\\Sarah\\Analysis\\UFC\\UFC_Focal_Mixed_Grappling.csv",header=T)
data<-subset(data,Method!="TKO (Doctor's stoppage)")
names(data)

Method<-as.factor(data$Method)
ZSig.strikes<-data$Z_Foc.Sig.Str..
ZStrikes_Sec<-data$Z_Foc_Att.strikes.per.sec
Outcome<-as.factor(data$Focal.Outcome)
Sex<-as.factor(data$Sex)
RedID<-as.factor(data$Red.fighter)
BlueID<-as.factor(data$Blue.fighter)

library(lme4)
levels(Method)

m1<-glmer(Outcome~Method*ZSig.strikes*ZStrikes_Sec*Sex+(1|RedID)+(1|BlueID),family="binomial")
summary(m1)
library(arm) # load package for binned residual plots
binnedplot(fitted(m1),resid(m1)) # check for pattern in resids
deviance(m1)/df.residual(m1) # calculate scale parameter to check for overdispersion
m2<-update(m1,~.-Method:ZSig.strikes:ZStrikes_Sec:Sex)
anova(m1,m2,test="Chisq")
summary(m2)
m3<-update(m2,~.-ZStrikes_Sec:ZSig.strikes:Sex)
anova(m2,m3,test="Chisq")
summary(m3)
m4<-update(m3,~.-Method:ZStrikes_Sec:Sex)
anova(m3,m4,test="Chisq")
summary(m4)
m5<-update(m4,~.-Method:ZSig.strikes:Sex)
anova(m4,m5,test="Chisq")
summary(m5)
m6<-update(m5,~.-Method:ZStrikes_Sec:ZSig.strikes)
anova(m5,m6,test="Chisq")
summary(m6)
m7<-update(m6,~.-Method:Sex)
anova(m6,m7,test="Chisq")
summary(m7)
m8<-update(m7,~.-ZSig.strikes:Sex)
anova(m7,m8,test="Chisq")
summary(m8)
m9<-update(m8,~.-ZStrikes_Sec:Sex)
anova(m8,m9,test="Chisq")
summary(m9)
m10<-update(m9,~.-Method:ZSig.strikes)
anova(m9,m10,test="Chisq")
summary(m10)
# Sig interaction between method and strikes per sec P = 0.008**
m11<-update(m10,~.-Method:ZStrikes_Sec)
anova(m10,m11,test="Chisq")
# Sig interaction between strikes per sec and sig strikes P <0.001***
m12<-update(m10,~.-ZStrikes_Sec:ZSig.strikes)
anova(m10,m12,test="Chisq")
summary(m10)
m13<-update(m10,~.-Sex)
anova(m10,m13,test="Chisq")
